# Supplementary material for: Barrier-to-autointegration factor 1 (Banf1) regulates poly [ADP-ribose] polymerase 1 (PARP1) activity following oxidative DNA damage
Source: Nat Commun. 2019 Dec 3;10:5501. doi: 10.1038/s41467-019-13167-5 (PMC6890647; doi:10.1038/s41467-019-13167-5)
Supplement: Supplementary file 3 — Source Data [file 41467_2019_13167_MOESM3_ESM.xlsx]

## Sheet: Fig1b
H2O2 (h)	Control	Control	Control
0	1	1	1
0.5	1.27	1.15	1.08
1	1.59	1.9	1.53
2	2	1.95	1.76
3	1.97	1.9	1.53
6	2.04	1.6	1.42

## Sheet: Fig1d
	H2O2	H2O2	H2O2	CPT	CPT	CPT	KBrO3	KBrO3	KBrO3
Control	100	100	100	100	100	100	100	100	100
1h post treatment	81	82	76	96	95	82	90	93	84
2h post treatment	1	3	1	11	17	12	4	3	5

## Sheet: Fig3a
	H2O2 (h)	Control siRNA	Control siRNA	Control siRNA	Banf1 siRNA	Banf1 siRNA	Banf1 siRNA
-		1	1	1	0.719004	2.17914	0.817672
0		6.83841	4.69433	3.88687	28.2442	17.4206	9.55999
0.5		3.68554	3.79447	2.48225	13.1911	9.37595	3.97106
1		0.710288	0.983169	0.415605	0.703135	1.75306	0.46746

## Sheet: Fig3b
	H2O2 (h)	Flag	Flag	Flag	WT	WT	WT
-		1	1	1	0.538477	1.33093	0.800781
0		6.49314	1.71275	4.50776	2.89609	2.53696	2.66901
0.5		0.705891	1.14453	0.56583	0.737839	0.724533	0.21003

## Sheet: Fig3c
Flag	Flag-Banf1
1	0.219489
1	0.236686

## Sheet: Fig3e
	Control siRNA	Control siRNA	Control siRNA	Banf1 siRNA	Banf1 siRNA	Banf1 siRNA
Control	1	1	1	0.917922	0.99248	0.500678
H2O2	21.5898	17.9965	24.4946	20.0105	17.8092	31.145
1 h	12.2443	5.38761	10.5647	8.73157	3.70198	8.05409

## Sheet: Fig3f
	Control	Control	Control	Control	Banf1 WT	Banf1 WT	Banf1 WT	Banf1 WT
Control	1	1	1	1	3.322	1.54	0.93	4
H2O2	12.75	19.37	25.18	31.2588	15.97	24.16	36.59	28.05
0.5 h	4.336	7.4	13.23	7.36	11.81	19.36	33.92	19.239
1 h	3.54	5.25	5.29	4.18	10.496	14.18	18.72	16.76

## Sheet: Fig4f
Flag	WT	D9A
0.0648326	1	0.182925
0.157601	1	0.505371
0.0320705	1	0.11318

## Sheet: Fig4g
Flag	WT	D9A
1	0.30206	0.523797
1	0.173308	0.738321
1	0.317012	0.527259

## Sheet: Fig4h
NAD	PARP	PARP1 + Banf1
0.107143	1	0.428571
0.061648	1	0.643753
0.025826	1	0.719968
0.01923	1	0.660592

[truncated: 44 more sheets: Fig5a, Fig5b, Fig5c, Fig5d, Fig5e, Fig5f, Fig5g, Fig5h, Fig5i, SuppFig1b, SuppFig1d, SuppFig1e, SuppFig2a, SuppFig2b, SuppFig2c, SuppFig2d, SuppFig2e, SuppFig3a, SuppFig3b, SuppFig3c …]
